# Supplementary material for: Detection of mcr-1 Gene in Undefined Vibrio Species Isolated from Clams
Source: Microorganisms. 2022 Feb 8;10(2):394. doi: 10.3390/microorganisms10020394 (PMC8876837; doi:10.3390/microorganisms10020394)
Supplement: Supplementary file 1 [file microorganisms-10-00394-s001.zip]

Archive with 1 entries (1 files):
- microorganisms-1546984-supplementary.pdf
